# Supplementary material for: Evaluation of the Conservation Status of the Croatian Posavina Horse Breed Based on Pedigree and Microsatellite Data
Source: Animals (Basel). 2021 Jul 18;11(7):2130. doi: 10.3390/ani11072130 (PMC8300408; doi:10.3390/ani11072130)
Supplement: Supplementary file 1 [file animals-11-02130-s001.zip]

Archive with 1 entries (1 files):
- animals-1287074-supplementary.pdf
